# Supplementary material for: Postmenopausal Obesity and Dyslipidemia as Risk Factors for Breast Cancer in Korean Women: Analysis of a National Health Screening Cohort
Source: J Clin Med. 2025 Nov 3;14(21):7816. doi: 10.3390/jcm14217816 (PMC12608468; doi:10.3390/jcm14217816)
Supplement: Supplementary file 1 [file jcm-14-07816-s001.zip]

Archive with 2 entries (2 files):
- Supplementary Table S1 (unconditional logistic regression).pdf
- Supplementary Table S2 (Multicollinearity).pdf
